# Supplementary material for: Novel duck reovirus σC hijacks the mitochondrial COQ6–CoQ10 axis to drive NLRP3-dependent pyroptosis
Source: PLoS Pathog. 2026 Jul 7;22(7):e1014392. doi: 10.1371/journal.ppat.1014392 (PMC13367899; doi:10.1371/journal.ppat.1014392)
Supplement: S1 Data — (XLSX) [file ppat.1014392.s014.xlsx]

## Sheet: Sheet1
Fig 1
						Mean	SD
A	NC	0.09	0.12	0.14	0.06	0.1025	0.0303109
	24 hpi	0.19	0.16	0.18	0.15	0.17	0.0158114
	48 hpi	0.28	0.25	0.19	0.19	0.2275	0.0389711
	72 hpi	0.71	0.42	0.62	0.47	0.555	0.115866
B		IL-6								NC		NDRV
		NC				NDRV				Mean	SD	Mean	SD
	24 hpi	19.81	33.56	27.73	21.27	74.29	67.1	85.96	50.15	25.5925	5.48113	69.375	12.9807
	48 hpi	15.96	25.32	32.24	21.71	109.71	127.42	138.77	162.13	23.8075	5.90291	134.507	19.0153
	72 hpi	22.31	20.85	31.17	19.27	185.31	153.56	205.34	195.24	23.4	4.61304	184.863	19.4105
		TNF-α								NC		NDRV
		NC				NDRV				Mean	SD	Mean	SD
	24 hpi	8.91	24.99	13.39	14.57	32.16	34.75	44.52	39.15	15.465	5.89068	37.645	4.69033
	48 hpi	19.14	7.82	17.58	12.36	54.19	55.98	44.28	71.27	14.225	4.46977	56.43	9.65749
	72 hpi	20.84	24.8	10.79	15.33	80.37	68.58	86.69	91.37	17.94	5.32457	81.7525	8.54841
		IL-1β								NC		NDRV
		NC				NDRV				Mean	SD	Mean	SD
	24 hpi	28.18	20.31	38.53	25.26	85.22	74.65	76.43	90.13	28.07	6.66216	81.6075	6.34225
	48 hpi	44.76	16.98	42.07	19.16	120.96	158.56	154.75	116.27	30.7425	12.7315	137.635	19.1396
	72 hpi	36.89	13.56	26.99	18.15	257.07	226.98	252.07	210.36	23.8975	8.92001	236.62	18.9699
										NC		NDRV
C		NC				NDRV				Mean	SD	Mean	SD
	GSDME	36.93	31.12	34.54	30.27	48.21	50.94	51.14	45.19	33.215	2.67483	48.87	2.41949
	GSDMA	31.16	29.17	28.6	35.32	32.15	28.56	30.26	36.13	31.0625	2.6354	31.775	2.81683
	IL-1β	24.76	20.71	27.44	29.16	42.89	52.25	63.78	58.12	25.5175	3.18785	54.26	7.72734
	NLRP3	10.8	6.91	12.53	13.17	15.92	24.93	15.54	18.36	10.8525	2.43572	18.6875	3.76304
	Caspase-1	32.21	33.35	31.18	29.14	52.34	46.66	41.97	45.2	31.47	1.54879	46.5425	3.75283
Fig 2
A					Mean	SD
	NC	9.22	9.17	9.85	9.41333	0.309444
	12 hpi	14.63	15.21	15.3	15.0467	0.29691
	24 hpi	41.64	42.19	41.22	41.6833	0.397185
	48 hpi	67.94	69.52	64.27	67.2433	2.19919
B						Mean	SD
	NC	24.36	25.21	27.94	25.72	25.8075	1.32358
	12 hpi	28.9	36.23	35.95	43.55	36.1575	5.18094
	24 hpi	53.89	47.08	49.69	54.57	51.3075	3.07414
	48 hpi	85.07	75.47	83.59	91.14	83.8175	5.58839
C						Mean	SD
	NC	100	101.33	86.74	86.38	93.6125	7.0693
	12 hpi	71.26	73.74	72.68	72.59	72.5675	0.879982
	24 hpi	53.32	52.7	60.39	53.23	54.91	3.17274
	48 hpi	37.14	36.16	38.82	35.72	36.96	1.19055
D						Mean	SD
	IL-6	NC	12.31	18.77	30.65	20.5767	7.59548
		12 hpi	57.94	66.69	62.52	62.3833	3.57348
		24 hpi	201.48	181.27	157.73	180.16	17.8781
		48 hpi	266.27	243.15	220.02	243.147	18.8815
						Mean	SD
	TNF-α	NC	29.33	25.08	36.5	30.3033	4.71272
		12 hpi	57.44	66.78	45.84	56.6867	8.5653
		24 hpi	65.83	91.22	99.52	85.5233	14.3316
		48 hpi	115.08	124.24	141.31	126.877	10.8694
						Mean	SD
	IL-1β	NC	29.15	26.12	26.29	27.1867	1.39002
		12 hpi	94.78	71.39	85.86	84.01	9.63812
		24 hpi	172.52	168.81	167.3	169.543	2.19324
		48 hpi	277.01	258.33	250.09	261.81	11.2622
G						Mean	SD
	NC	0.31	0.43	0.51	0.36	0.4025	0.0752911
	NDRV	0.79	0.82	0.7	0.75	0.765	0.045
I									24h		48h
			24h			48h			Mean	SD	Mean	SD
	siNC		15.37	17.25	11.68	16.25	14.26	10.59	14.7667	2.31362	13.7	2.34437
	siGSDME-2		15.35	11.59	18.27	18.23	13.55	9.25	15.07	2.73428	13.6767	3.66716
	siNC+NDRV		86.25	78.36	92.55	96.36	124.37	118.47	85.72	5.80515	113.067	12.0565
	siGSDME-2+NDRV		46.26	52.13	65.36	42.36	39.68	54.86	54.5833	7.98818	45.6333	6.61534
J									24h		48h
			24h			48h			Mean	SD	Mean	SD
	siNC		12.56	9.55	10.59	12.66	10.36	13.55	10.9	1.24823	12.19	1.34405
	siGSDME-2		12.55	11.58	9.47	13.54	12.37	11.42	11.2	1.28579	12.4433	0.867038
	siNC+NDRV		52.14	48.7	45.68	67.25	58.64	63.48	48.84	2.63914	63.1233	3.52405
	siGSDME-2+NDRV		33.58	35.27	29.26	36.48	29.43	32.58	32.7033	2.53067	32.83	2.88357
M								NC		NDRV
		NC			NDRV			Mean	SD	Mean	SD
	DMSO	46.66	24.93	34.71	144.28	180.68	135.59	35.4333	8.88597	153.517	19.5323
	MCC950	28.65	30.76	39.65	85.6	71.47	87.77	33.02	4.7666	81.6133	7.22692
N								NC		NDRV
		NC			NDRV			Mean	SD	Mean	SD
	DMSO	29.22	3.66	12.79	115.05	97.52	99.53	15.2233	10.5757	104.033	7.83306
	VX-765	11.87	24.76	8.98	54.61	55.15	22.1	15.2033	6.85981	43.9533	15.4542
Fig 3
A
					Mean	SD
	NC	350	348	346	348	1.63299
	12 hpi	805	809	792	802	7.25718
	24 hpi	960	983	967	970	9.62635
	48 hpi	1135	1072	1106	1104.33	25.7466
B					Mean	SD
	NC	100	85.9	91.62	92.5067	5.79034
	12 hpi	81.78	73.67	82.85	79.4333	4.09864
	24 hpi	57.58	59.57	65.43	60.86	3.33204
	48 hpi	42.95	55.58	46.41	48.3133	5.32893
C									NC		NDRV
			NC			NDRV			Mean	SD	Mean	SD
	TOTAL	COX1	1	0.73	1.05	1.81	1.42	2.28	0.926667	0.140554	1.83667	0.3516
		D-loop	1	0.78	1.13	1.51	1.35	2.42	0.97	0.144453	1.76	0.47124
	Cyto	COX1	1	1.04	1.96	5.03	2.57	3.25	1.33333	0.443421	3.61667	1.03722
		D-loop	1	2.11	1.41	4.36	4	4.89	1.50667	0.458282	4.41667	0.365544
E					Mean	SD
	NC	0.84	0.61	0.3	0.583333	0.221259
	12 hpi	2.18	1.94	2.32	2.14667	0.156915
	24 hpi	2.65	2.63	2.37	2.55	0.127541
	48 hpi	3.46	3.14	2.65	3.08333	0.3331
G						Mean	SD
	NC	0.39	0.45	0.47	0.33	0.41	0.0547723
	NDRV	0.73	0.82	0.8	0.85	0.8	0.0441588
I									NC		NDRV
	IL-1β		NC			NDRV			Mean	SD	Mean	SD
		DMSO	11.51	22.37	13.99	90.41	86.75	74.05	15.9567	4.64656	83.7367	7.01059
		Mitotempo	6.54	10.59	9.81	48.93	51.02	41.996	8.98	1.75448	47.3154	3.85688
J									NC		NDRV
	LDH		NC			NDRV			Mean	SD	Mean	SD
		DMSO	23.45	26.43	22.39	67.87	69.76	73.45	24.09	1.71028	70.36	2.3172
		Mitotempo	22.53	25.42	21.54	56.43	52.69	49.75	23.1633	1.64609	52.9567	2.73361
K										NC		NDRV
	LDH			NC			NDRV			Mean	SD	Mean	SD
		DMSO		26.34	24.23	28.45	76.43	80.68	72.59	26.34	1.72281	76.5667	3.30414
		150 ng/mL EtBr		24.32	22.15	18.96	64.35	59.65	55.43	21.81	2.20138	59.81	3.64333
		300 ng/mL EtBr		19.45	18.95	22.56	35.67	47.53	40.68	20.32	1.59702	41.2933	4.86121
N										NC		NDRV
	IL-1β			NC			NDRV			Mean	SD	Mean	SD
		DMSO		12.03	14.26	15.7	150.43	165.41	173.54	13.9967	1.5098	163.127	9.57177
		150 ng/mL EtBr		22.89	19.49	22.24	118.94	96.82	131.24	21.54	1.47366	115.667	14.2413
		300 ng/mL EtBr		16.42	15.43	9.57	56.39	57.56	60.84	13.8067	3.02292	58.2633	1.88355
Fig 4
A					Mean	SD	B					Mean	SD
	EV	11.12	12.66	13.88	12.5533	1.12929		EV	17.22	16.31	16.45	16.66	0.400083
	λA	11.98	13.86	10.95	12.2633	1.20478		λA	23.87	22.82	23.24	23.31	0.431509
	λB	8.03	6.49	8.72	7.74667	0.932178		λB	25.9	26.18	28.14	26.74	0.996527
	λC	4.77	3.05	7.86	5.22667	1.99005		λC	24.22	23.52	24.29	24.01	0.347659
	μA	15.75	23.99	18.67	19.47	3.4112		μA	29.05	29.68	30.24	29.6567	0.486096
	μB	4.94	7.86	7.69	6.83	1.33823		μB	22.12	20.65	21.07	21.28	0.618223
	μNS	9.57	7.61	6.31	7.83	1.33995		μNS	19.88	19.67	19.39	19.6467	0.200721
	σA	17.12	20.04	16.78	17.98	1.46324		σA	20.23	19.88	20.23	20.1133	0.164992
	σB	28.56	29.82	31.85	30.0767	1.35534		σB	28.56	29.82	31.85	30.0767	1.35534
	σC	46.83	44.38	44.8	45.3367	1.06978		σC	46.83	44.38	44.8	45.3367	1.06978
	σNS	9.06	10.43	7.34	8.94333	1.26418		σNS	23.94	25.06	24.57	24.5233	0.458427
	P18	22.1	21.92	19.18	21.0667	1.3361		P18	30.93	30.73	29.68	30.4467	0.548229
	P10	9.23	11.29	13.87	11.4633	1.89823		P10	22.96	22.89	22.54	22.7967	0.183727
C					Mean	SD	D					Mean	SD
	0	757	795	798	783.333	18.6607		0	100	99.02	102.87	100.63	1.63367
	1	865	880	864	869.667	7.31817		1	81.45	86.43	90.41	86.0967	3.66549
	2	1084	1074	1069	1075.67	6.2361		2	68.34	73.21	71.02	70.8567	1.99152
F					Mean	SD	I					Mean	SD
	0	1.36	1.54	1.11	1.33667	0.17632		siNC	1.13	1	0.88	1.00333	0.102089
	1	2.18	2.37	1.99	2.18	0.155134		siσC-1	0.37	0.43	0.44	0.413333	0.0309121
	2	2.65	2.72	2.93	2.76667	0.118977
							J						Mean	SD
								siNC	125.74	100.91	145.28	162.89	133.705	23.0472
G	COX1				Mean	SD		siσC-1	72.73	71.67	82.24	90.16	79.2	7.54859
	0	1	0.89	0.96	0.95	0.0454606
	1	1.18	1.28	1.61	1.35667	0.183727	K						Mean	SD
	2	2.23	1.97	2.5	2.23333	0.216384		siNC	61.64	65.73	64.53	68.52	65.105	2.4693
	D-loop				Mean	SD		siσC-1	43.94	42.99	45.03	42.84	43.7	0.876099
	0	1	0.97	1.55	1.17333	0.266625
	1	1.9	2.16	1.88	1.98	0.127541	L					Mean	SD
	2	2.79	2.91	2.77	2.82333	0.0618241		siNC	0.68	0.76	0.63	0.69	0.0535413
								siσC-1	0.38	0.28	0.45	0.37	0.0697615
H											0		1		2
		0			1			2			Mean	SD	Mean	SD	Mean	SD
	IL-1β	0	-0.05	0	2.4	2.07	1.91	2.84	2.88	2.87	-0.0166667	0.0235702	2.12667	0.204015	2.86333	0.0169967
	NLRP3	0	0	0.04	0.29	0.26	0.54	0.61	0.36	0.51	0.0133333	0.0188562	0.363333	0.125521	0.493333	0.10274
	ASC	0.28	0.15	0	0.28	0.26	0.43	0.52	0.54	0.59	0.143333	0.114407	0.323333	0.0758654	0.55	0.0294392
	Caspase-1	0	0.03	0.05	0.53	0.61	0.7	0.66	0.97	0.83	0.0266667	0.020548	0.613333	0.0694422	0.82	0.126754
	GSDME	0	0.07	0.1	0.55	0.52	0.58	0.94	0.78	0.69	0.0566667	0.0418994	0.55	0.0244949	0.803333	0.103387
Fig 5
					Mean	SD
G	siNC	4.92	5.01	5.76	5.23	0.376563
	siCOQ6-2	3.65	4.36	3.57	3.86	0.355059
					Mean	SD
H	siNC	760	757	755	757.333	2.0548
	siCOQ6-2	1063	1050	1080	1064.33	12.2837
					Mean	SD
I	siNC	1	1.14	1.09	1.07667	0.0579272
	siCOQ6-2	0.66	0.76	0.67	0.696667	0.0449691
					Mean	SD
J	siNC	1	0.9	1.11	1.00333	0.0857645
	siCOQ6-2	2.99	3.38	3.72	3.36333	0.298254
					Mean	SD
K	siNC	1.03	1	0.94	0.99	0.0374166
	siCOQ6-2	1.98	2.24	2.58	2.26667	0.245674
						Mean	SD
M	siNC	19.19	14.25	13.83	20.72	16.9975	3.01023
	siCOQ6-2	42.17	50.78	54.3	50.39	49.41	4.44879
						Mean	SD
N	siNC	100	86.53	89.57	102.42	94.63	6.72188
	siCOQ6-2	69.15	64.51	58.33	60.2	63.0475	4.1756
Fig 7
							Mean	SD
A	NC			474	473	458	468.333	7.31817
	CoQ10-50 μM			423	435	443	433.667	8.21922
	CoQ10-100 μM			457	447	439	447.667	7.36357
	NDRV			1053	1115	1167	1111.67	46.6
	NDRV+CoQ10-50 μM			839	865	864	856	12.0277
	NDRV+CoQ10-100 μM			706	702	685	697.667	9.10433
							Mean	SD
B	NC			100	96.28	102.03	99.4367	2.38098
	CoQ10-50 μM			106.41	95.43	103.23	101.69	4.61294
	CoQ10-100 μM			98.65	101.49	107.54	102.56	3.70735
	NDRV			48.76	51.58	45.82	48.72	2.35168
	NDRV+CoQ10-50 μM			67.38	67.04	67.95	67.4567	0.37544
	NDRV+CoQ10-100 μM			77.77	76.19	70.54	74.8333	3.10361
							Mean	SD
C	NC			1.04	0.7	0.59	0.776667	0.191543
	CoQ10-50 μM			0.57	0.78	0.92	0.756667	0.143836
	CoQ10-100 μM			1.05	0.69	0.58	0.773333	0.200721
	NDRV			5.12	5.3	4.5	4.97333	0.342669
	NDRV+CoQ10-50 μM			2.87	3.08	3.19	3.04667	0.132749
	NDRV+CoQ10-100 μM			1.65	1.9	1.81	1.78667	0.103387
								Mean	SD
D	NC			11.69	11.52	12.48	12.85	12.135	0.549204
	CoQ10-50 μM			10.23	11.22	13.17	15.25	12.4675	1.92344
	CoQ10-100 μM			9.26	12.34	13.24	14.32	12.29	1.8846
	NDRV			66.21	67.27	69.3	64.58	66.84	1.71326
	NDRV+CoQ10-50 μM			45.46	54.39	50.34	46.75	49.235	3.47206
	NDRV+CoQ10-100 μM			39.88	37.19	32.71	39.08	37.215	2.77831
							Mean	SD
E	NC			22.27	20.73	16.09	19.6967	2.62665
	CoQ10-50 μM			25.32	18.34	19.35	21.0033	3.08007
	CoQ10-100 μM			24.56	30.32	18.54	24.4733	4.80956
	NDRV			158.5	164.84	145.29	156.21	8.14386
	NDRV+CoQ10-50 μM			127.27	109.26	111.66	116.063	7.98465
								Mean	SD
H	NC			100	115.81	116.29	103.45	108.888	7.2676
	CoQ10-50 μM			104.56	112.65	98.25	107.33	105.698	5.19041
	CoQ10-100 μM			99.26	98.24	117.53	108.35	105.845	7.81045
	NDRV			47.83	45.51	45.67	46.15	46.29	0.919783
	NDRV+CoQ10-50 μM			53.77	59.63	63	55.06	57.865	3.67833
	NDRV+CoQ10-100 μM			72.39	70.47	70.79	68.38	70.5075	1.42752
										Mean	SD
I	NC			0.07	0.08	0.09	0.08	0.1	0.07	0.0816667	0.0106719
	NDRV			0.65	0.48	0.32	0.51	0.71	0.42	0.515	0.132004
	NDRV+20mg/kg CoQ10			0.36	0.39	0.27	0.31	0.42	0.36	0.351667	0.0494694
	NDRV+40mg/kg CoQ10			0.29	0.27	0.33	0.31	0.35	0.29	0.306667	0.0268742
																						2		4		6
J				2						4						6						Mean	SD	Mean	SD	Mean	SD
	NC			0	0	0	0	0	0	0	0	0	0	0	0	0	0	0	0	0	0	0	0	0	0	0	0
	NDRV			3.12	3.56	2.89	2.53	3.63	3.38	4.38	5.13	3.94	4.67	3.59	3.85	5.63	5.22	6.28	5.13	4.26	4.19	3.185	0.386642	4.26	0.525801	5.11833	0.732608
	NDRV+20mg/kg CoQ10			2.95	3.27	3.48	3.11	2.81	3.53	5.28	5.03	4.86	3.68	3.83	3.49	5.62	4.86	6.05	5.35	4.16	3.68	3.19167	0.262832	4.36167	0.712447	4.95333	0.822996
	NDRV+40mg/kg CoQ10			3.38	2.68	2.93	3.67	3.73	3.27	3.7	3.59	5.18	4.69	4.86	3.98	5.12	6.33	5.21	4.16	3.57	4.33	3.27667	0.375751	4.33333	0.605521	4.78667	0.890106
																						2		4		6
K	IL-1β			2						4						6						Mean	SD	Mean	SD	Mean	SD
	NC			15.76	25.43	12.46	33.65	14.24	21.86	15.65	19.53	22.64	25.34	15.13	26.16	13.55	12.75	10.75	25.32	28.15	15.63	20.5667	7.36373	20.7417	4.33956	17.6917	6.60276
	NDRV			140.61	136.53	145.66	156.24	128.12	162.35	180.54	175.76	155.64	210.26	193.15	150.33	150.63	186.45	190.43	168.24	156.39	198.22	144.918	11.5737	177.613	20.601	175.06	17.7682
	NDRV+20mg/kg CoQ10			110.64	105.57	122.54	125.42	135.15	117.26	85.23	90.35	155.34	123.44	142.36	106.31	90.43	123.44	98.53	109.54	95.24	78.27	119.43	9.71891	117.172	25.7818	99.2417	0
	NDRV+40mg/kg CoQ10			105.65	93.32	90.45	98.55	116.26	86.15	125.42	135.34	110.43	98.42	118.4	84.5	79.75	90.43	80.56	66.43	62.11	95.36	98.3967	10.0882	112.085	16.8765	79.1067	11.8638
																						2		4		6
	IL-6			2						4						6						Mean	SD	Mean	SD	Mean	SD
	NC			24.63	18.96	23.53	16.52	15.24	28.43	17.97	28.88	18.54	30.34	18.47	31.26	36.54	25.64	13.32	22.43	17.27	19.42	21.2183	4.68875	24.2433	5.95981	22.4367	7.39452
	NDRV			220.64	190.63	186.32	193.53	210.36	170.52	287.55	275.9	250.78	260.75	218.46	245.62	210.45	190.65	230.55	286.45	198.15	253.52	195.333	16.2714	256.51	22.1986	228.295	33.3359
	NDRV+20mg/kg CoQ10			160.76	179.42	160.53	148.67	155.7	186.16	150.65	146.87	138.96	160.65	156.24	170.27	84.3	110.87	130.65	99.34	80.6	125.36	165.207	13.207	153.94	10.0183	105.187	18.985
	NDRV+40mg/kg CoQ10			158.54	143.63	149.75	133.57	164.27	139.14	118.62	128.64	134.65	110.75	106.27	125.37	76.43	85.35	89.53	79.63	91.37	75.13	148.15	10.6814	120.717	9.92478	82.9067	6.25336
																						2		4		6
	TNF-α			2						4						6						Mean	SD	Mean	SD	Mean	SD
	NC			13.54	18.42	15.75	16.65	14.27	15.25	15.32	12.65	11.98	33.42	15.27	21.56	22.45	18.55	19.75	22.43	25.65	21.66	15.6467	1.59161	18.3667	7.40655	21.7483	2.25131
	NDRV			79.45	87.54	90.42	89.45	95.36	78.6	124.86	118.65	112.56	139.54	142.59	126.64	110.454	89.6	109.5	130.42	84.37	120.26	86.8033	5.98903	127.473	10.6607	107.434	16.1051
	NDRV+20mg/kg CoQ10			88.94	70.53	76.23	90.66	73.27	92.56	75.34	79.6	85.75	85.24	81.37	73.15	55.76	50.76	60.54	67.53	70.36	53.56	82.0317	8.90443	80.075	4.67549	59.7517	7.17381
	NDRV+40mg/kg CoQ10			85.78	70.67	60.43	68.53	62.35	78.26	67.76	62.74	55.64	59.43	50.86	58.57	53.56	46.77	69.46	45.54	50.24	48.47	71.0033	8.79311	59.1667	5.29902	52.34	8.07501
S1 Fig
						Mean	SD
	NC	0.08	0.07	0.09	0.06	0.075	0.0111803
	NDRV	24.17	23.91	18.59	31.26	24.4825	4.50226
S2 Fig
						Mean	SD
A	siNC		1	1.06	0.96	1.00667	0.0410961
	siGSDME-1		0.66	0.72	0.6	0.66	0.0489898
	siGSDME-2		0.36	0.37	0.42	0.383333	0.0262467
	siGSDME-3		0.87	0.95	0.91	0.91	0.0326599
								NC		NDRV
C		NC			NDRV			Mean	SD	Mean	SD
	DMSO	28.05	27.76	28.33	81.15	81.33	80.11	28.0467	0.232713	80.8633	0.537732
	MCC950	24.72	19.75	27.88	40.9	39.57	37.83	24.1167	3.34636	39.4333	1.25704
								NC		NDRV
D		NC			NDRV			Mean	SD	Mean	SD
	DMSO	24.4	24.83	24.47	69.48	76.05	69.12	24.5667	0.188385	71.55	3.18537
	vx-765	21.56	24.57	22.64	40.13	38.08	44.41	22.9233	1.24505	40.8733	2.63712
S3 Fig
A	D-loop					Mean	SD
	NC		1	0.79	1.24	1.01	0.183848
	NDRV		3.57	5.32	2.2	3.69667	1.27688
	LPS+Nig		8.12	6.99	7.84	7.65	0.480486
B	Cox1					Mean	SD
	NC		1	0.86	0.78	0.88	0.0909212
	NDRV		3.54	2.63	1.99	2.72	0.635977
	LPS+Nig		4.79	6.53	7.25	6.19	1.03267
C						Mean	SD
	DMSO		1	1.05	0.91	0.986667	0.0579272
	150 ng/mL EtBr		0.96	1.07	0.83	0.953333	0.0980929
	300 ng/mL EtBr		0.91	0.84	0.94	0.896667	0.0418994
	DMSO+NDRV		2.32	2.48	1.98	2.26	0.208487
	150 ng/mL EtBr+NDRV		1.74	1.65	1.87	1.75333	0.0903081
	300 ng/mL EtBr+NDRV		1.58	1.7	1.47	1.58333	0.0939267
						Mean	SD
	DMSO		1	1.15	0.95	1.03333	0.0849837
D	150 ng/mL EtBr		0.96	0.84	0.99	0.93	0.0648074
	300 ng/mL EtBr		0.88	0.92	1.04	0.946667	0.0679869
	DMSO+NDRV		3.15	3.79	2.83	3.25667	0.39911
	150 ng/mL EtBr+NDRV		1.87	2.11	2.48	2.15333	0.250909
	300 ng/mL EtBr+NDRV		1.65	1.59	1.89	1.71	0.129615
S4 Fig
					Mean	SD
A	NC	12.36	14.15	9.59	12.0333	1.87589
	12 hpi	26.26	35.15	37.36	32.9233	4.79729
	24 hpi	71.57	78.87	65.58	72.0067	5.4344
	48 hpi	98.24	95.47	105.68	99.7967	4.3111
					Mean	SD
B	NC	15.27	8.97	12.26	12.1667	2.57281
	12 hpi	28.7	35.15	39.3	34.3833	4.36126
	24 hpi	59.88	48.57	45.68	51.3767	6.12743
	48 hpi	68.48	72.6	62.48	67.8533	4.15517
					Mean	SD
C	NC	98.03	100	95.27	97.7667	1.93997
	12 hpi	82.36	86.26	78.17	82.2633	3.30344
	24 hpi	71.27	68.15	64.24	67.8867	2.87602
	48 hpi	52.37	49.48	55.16	52.3367	2.31897
S5 Fig
B					Mean	SD
	siNC	1	0.89	1.12	1.00333	0.0939267
	siσC-1	0.37	0.32	0.43	0.373333	0.0449691
	siσC-2	0.57	0.52	0.63	0.573333	0.0449691
	siσC-3	0.93	0.81	0.95	0.896667	0.0618241
D					Mean	SD
	siNC	798	812	827	812.333	11.8415
	siσC-1	602	613	584	599.667	11.9536
E					Mean	SD
	siNC	105.36	100	95.25	100.203	4.12989
	siσC-1	125.63	116.25	132.62	124.833	6.70672
S6 Fig
					Mean	SD
D	siNC	1	0.87	1.16	1.01	0.118603
	siCOQ6-1	0.4	0.3	0.52	0.406667	0.0899383
	siCOQ6-2	0.38	0.32	0.44	0.38	0.0489898
	siCOQ6-3	1.24	1.04	1.47	1.25	0.175689
					Mean	SD
F	siNC	1	1.04	1.22	1.08667	0.0956847
	siCOQ6-2	0.35	0.42	0.4	0.39	0.0294392
					Mean	SD
G	siNC	1	1.06	1.15	1.07	0.0616441
	siCOQ6-2	3.26	3.59	3.69	3.51333	0.183727
					Mean	SD
H	siNC	14.77	10.55	17.87	14.3967	3.00001
	siCOQ6-2	87.45	78.95	82.08	82.8267	3.51005
S7 Fig
																						2		4		6
B				2						4						6						Mean	SD	Mean	SD	Mean	SD
	NC			0	0	0	0	0	0	0	0	0	0	0	0	0	0	0	0	0	0	0	0	0	0	0	0
	NDRV			4.78	6.24	5.58	4.97	3.98	4.46	6.77	6.64	5.88	7.53	5.7	7.15	6.75	5.98	7.68	6.88	7.16	5.86	5.00167	0.736578	6.61167	0.648779	6.71833	0.63625
	NDRV+20mg/kg CoQ10			5.32	6.57	5.44	6.02	5.94	5.19	6.79	6.03	5.95	6.79	6.87	5.16	6.25	5.46	5.77	5.98	6.15	5.73	5.74667	0.478876	6.265	0.618163	5.89	0.267769
	NDRV+40mg/kg CoQ10			5.26	6.55	5.79	5.64	5.16	5.6	6.67	7.85	5.77	6.21	5.3	6.86	5.65	5.43	5.88	6.76	5.89	6.16	5.66667	0.45143	6.44333	0.818406	5.96167	0.421956
